# Supplementary material for: Synergistic Lanthanum-Cysteine Chelate and Corn Steep Liquor Mitigate Cadmium Toxicity in Chinese Cabbage via Physiological–Microbial Coordination
Source: Plants (Basel). 2025 Oct 1;14(19):3040. doi: 10.3390/plants14193040 (PMC12525533; doi:10.3390/plants14193040)
Supplement: Supplementary file 1 [file plants-14-03040-s001.zip]

Archive with 1 entries (1 files):
- plants-3848781-supplementary.pdf
